# Supplementary material for: Salmonella Typhimurium in Iran: Contribution of molecular and IS200 PCR methods in variants detection
Source: PLoS One. 2019 Mar 13;14(3):e0213726. doi: 10.1371/journal.pone.0213726 (PMC6415898; doi:10.1371/journal.pone.0213726)
Supplement: S1 File — Molecular detection of genes involved in the study. (XLSX) [file pone.0213726.s002.xlsx]

## Sheet: Sheet1
No:	H:i	fliC	fljB	fljA	hin	1000	DT104
1	1	1	1	1	1	1	0
2	0	0	0	1	1	0	1
3	1	0	1	1	0	1	0
4	0	0	1	1	1	1	0
5	0	0	1	1	1	1	0
6	0	0	1	1	1	1	0
7	0	0	1	1	1	1	1
8	0	0	1	0	1	1	1
9	1	1	1	1	1	1	1
10	1	1	1	1	1	1	1
11	1	1	1	1	1	1	1
12	1	1	1	1	1	1	1
13	1	1	1	1	1	1	1
14	1	1	1	1	1	1	1
15	1	1	1	1	1	1	1
16	1	1	1	1	1	1	1
17	1	1	1	1	1	1	1
18	0	0	1	1	1	1	0
19	0	0	1	1	1	1	0
20	1	1	1	1	1	1	1
21	1	1	1	1	1	1	1
22	1	1	1	1	1	1	1
23	1	1	1	1	1	1	1
24	1	1	0	0	1	1	1
25	1	1	1	1	1	1	1
26	1	1	1	1	1	1	1
27	1	1	1	1	1	1	1
28	1	1	1	1	1	1	1
29	1	1	1	1	1	0	0
30	1	1	0	1	1	0	0
31	1	1	1	1	1	0	0
32	1	1	1	1	1	0	0
33	0	0	1	1	1	0	0
34	0	0	1	1	1	0	0
35	1	1	1	1	1	1	0
36	1	1	1	1	1	1	0
37	1	1	1	1	1	1	1
38	1	1	1	1	1	1	0
39	1	1	1	1	1	1	0
40	1	1	1	1	1	1	0
41	1	1	1	1	1	1	0
42	1	1	1	1	1	1	0
43	1	1	1	1	1	1	0
44	1	1	1	1	1	1	0
45	1	1	1	1	1	1	0
46	1	1	1	1	1	1	0
47	1	1	1	1	1	1	0
48	1	1	0	1	1	1	0
49	1	1	1	1	1	0	0
50	1	1	1	1	1	1	0
51	1	1	1	1	1	1	0
52	1	1	1	1	1	1	0
53	1	1	1	1	1	1	1
54	1	1	1	1	1	1	0
55	1	1	1	1	1	1	0
56	1	1	1	1	1	1	0
57	1	1	1	1	1	1	0
58	1	1	1	1	1	1	0
59	1	1	1	1	1	1	0
60	1	1	1	1	1	1	0
61	1	1	1	1	1	1	1
62	0	0	1	1	1	1	1
63	1	1	0	1	1	1	1
64	1	1	0	1	1	0	1
65	1	1	0	0	0	0	0
66	1	1	1	1	1	0	1
67	0	0	1	1	1	0	1
68	0	0	1	1	1	0	1
69	0	0	1	1	1	0	1
70	0	0	1	1	1	0	1
71	0	0	0	1	1	1	0
72	0	0	0	1	1	1	0
73	1	1	1	1	1	1	0
74	0	0	1	1	1	1	0
75	0	0	1	1	1	1	1
76	1	1	1	1	1	1	0
77	0	0	0	1	1	1	0
78	1	1	1	1	1	1	0
79	1	1	1	1	1	1	1
80	0	0	0	1	1	1	0
81	0	0	1	1	1	1	0
82	1	1	1	1	1	1	0
83	1	1	1	1	1	1	0
84	1	1	1	1	1	1	0
85	0	0	1	1	1	1	0
86	0	0	1	1	1	1	0
87	0	0	1	1	0	1	0
88	1	1	1	1	1	1	0
89	0	0	1	1	1	1	0
90	1	1	1	1	1	1	0
91	0	0	1	1	1	1	0
92	0	0	1	1	1	1	0
93	0	0	1	1	1	1	0
94	1	1	1	1	1	1	0
95	0	0	1	1	1	1	0
96	0	0	1	1	1	1	0
97	0	0	1	1	1	1	1
98	1	1	1	1	1	1	0
99	1	1	1	1	1	1	0
100	1	1	1	1	1	1	0
101	1	1	1	1	1	1	0
102	1	1	1	1	1	1	0
103	0	0	1	1	1	1	1
104	1	1	1	1	1	1	0
105	1	1	1	1	1	1	0
106	1	1	1	1	1	1	0
107	0	0	1	1	1	0	1
108	0	0	1	1	1	1	1
109	0	0	1	1	1	1	0
110	0	0	1	1	1	1	0
111	0	0	0	0	0	1	1
112	1	1	1	1	1	1	0
113	1	1	1	1	1	1	0
114	1	1	1	1	1	1	0
115	0	0	0	0	0	1	1
116	0	0	0	0	0	1	1
117	1	1	0	0	0	0	1
118	1	1	1	1	1	1	0
119	1	1	1	1	1	1	0
120	1	1	1	1	1	1	0
121	1	1	1	1	1	1	1
122	1	1	1	1	1	1	0
123	0	0	0	0	0	1	0
124	1	1	1	1	1	1	1
125	1	1	1	1	1	1	1
126	1	1	1	1	1	1	1
127	1	1	1	1	1	1	1
128	1	1	1	1	1	1	1
129	1	1	1	1	1	1	1
130	1	1	1	1	1	1	1
131	1	1	1	1	1	1	1
132	1	1	1	1	1	1	1
133	1	1	1	1	1	1	1
134	1	1	1	1	1	1	1
135	1	1	1	1	1	1	1
136	0	0	1	1	1	1	0
137	0	0	1	1	1	1	0
138	1	1	1	1	1	1	1
139	0	0	1	1	1	0	0
140	0	0	1	1	1	0	0
141	1	1	1	1	1	1	1
142	1	1	1	1	1	1	1
143	0	0	1	1	1	1	0
144	1	1	1	1	1	1	1
145	0	1	1	1	1	1	1
146	1	1	1	1	1	1	1
147	1	1	1	1	1	1	1
148	1	1	1	1	1	1	1
149	1	1	0	1	1	1	1
150	1	1	0	1	1	1	1

## Sheet: Sheet2
No:	H:i	fliC	fljB	fljA	hin	fliA-B IS200- 1000 bp	DT104
2	0	0	0	1	1	0	1		sort Hi
67	0	0	1	1	1	0	1
68	0	0	1	1	1	0	1
69	0	0	1	1	1	0	1
70	0	0	1	1	1	0	1
107	0	0	1	1	1	0	1
33	0	0	1	1	1	0	0
34	0	0	1	1	1	0	0
139	0	0	1	1	1	0	0
140	0	0	1	1	1	0	0
117	1	1	0	0	0	0	1
64	1	1	0	1	1	0	1
66	1	1	1	1	1	0	1
65	1	1	0	0	0	0	0
30	1	1	0	1	1	0	0
29	1	1	1	1	1	0	0
31	1	1	1	1	1	0	0
32	1	1	1	1	1	0	0
49	1	1	1	1	1	0	0
111	0	0	0	0	0	1	1
115	0	0	0	0	0	1	1
116	0	0	0	0	0	1	1
8	0	0	1	0	1	1	1
145	0	1	1	1	1	1	1
7	0	0	1	1	1	1	1
62	0	0	1	1	1	1	1
75	0	0	1	1	1	1	1
97	0	0	1	1	1	1	1
103	0	0	1	1	1	1	1
108	0	0	1	1	1	1	1
123	0	0	0	0	0	1	0
71	0	0	0	1	1	1	0
72	0	0	0	1	1	1	0
77	0	0	0	1	1	1	0
80	0	0	0	1	1	1	0
4	0	0	1	1	1	1	0
5	0	0	1	1	1	1	0
6	0	0	1	1	1	1	0
18	0	0	1	1	1	1	0
19	0	0	1	1	1	1	0
74	0	0	1	1	1	1	0
81	0	0	1	1	1	1	0
85	0	0	1	1	1	1	0
86	0	0	1	1	1	1	0
89	0	0	1	1	1	1	0
91	0	0	1	1	1	1	0
92	0	0	1	1	1	1	0
93	0	0	1	1	1	1	0
95	0	0	1	1	1	1	0
96	0	0	1	1	1	1	0
109	0	0	1	1	1	1	0
110	0	0	1	1	1	1	0
136	0	0	1	1	1	1	0
137	0	0	1	1	1	1	0
143	0	0	1	1	1	1	0
87	0	0	1	1	0	1	0
24	1	1	0	0	1	1	1
63	1	1	0	1	1	1	1
149	1	1	0	1	1	1	1
150	1	1	0	1	1	1	1
9	1	1	1	1	1	1	1
10	1	1	1	1	1	1	1
11	1	1	1	1	1	1	1
12	1	1	1	1	1	1	1
13	1	1	1	1	1	1	1
14	1	1	1	1	1	1	1
15	1	1	1	1	1	1	1
16	1	1	1	1	1	1	1
17	1	1	1	1	1	1	1
20	1	1	1	1	1	1	1
21	1	1	1	1	1	1	1
22	1	1	1	1	1	1	1
23	1	1	1	1	1	1	1
25	1	1	1	1	1	1	1
26	1	1	1	1	1	1	1
27	1	1	1	1	1	1	1
28	1	1	1	1	1	1	1
37	1	1	1	1	1	1	1
53	1	1	1	1	1	1	1
61	1	1	1	1	1	1	1
79	1	1	1	1	1	1	1
121	1	1	1	1	1	1	1
124	1	1	1	1	1	1	1
125	1	1	1	1	1	1	1
126	1	1	1	1	1	1	1
127	1	1	1	1	1	1	1
128	1	1	1	1	1	1	1
129	1	1	1	1	1	1	1
130	1	1	1	1	1	1	1
131	1	1	1	1	1	1	1
132	1	1	1	1	1	1	1
133	1	1	1	1	1	1	1
134	1	1	1	1	1	1	1
135	1	1	1	1	1	1	1
138	1	1	1	1	1	1	1
141	1	1	1	1	1	1	1
142	1	1	1	1	1	1	1
144	1	1	1	1	1	1	1
146	1	1	1	1	1	1	1
147	1	1	1	1	1	1	1
148	1	1	1	1	1	1	1
48	1	1	0	1	1	1	0
1	1	1	1	1	1	1	0
35	1	1	1	1	1	1	0
36	1	1	1	1	1	1	0
38	1	1	1	1	1	1	0
39	1	1	1	1	1	1	0
40	1	1	1	1	1	1	0
41	1	1	1	1	1	1	0
42	1	1	1	1	1	1	0
43	1	1	1	1	1	1	0
44	1	1	1	1	1	1	0
45	1	1	1	1	1	1	0
46	1	1	1	1	1	1	0
47	1	1	1	1	1	1	0
50	1	1	1	1	1	1	0
51	1	1	1	1	1	1	0
52	1	1	1	1	1	1	0
54	1	1	1	1	1	1	0
55	1	1	1	1	1	1	0
56	1	1	1	1	1	1	0
57	1	1	1	1	1	1	0
58	1	1	1	1	1	1	0
59	1	1	1	1	1	1	0
60	1	1	1	1	1	1	0
73	1	1	1	1	1	1	0
76	1	1	1	1	1	1	0
78	1	1	1	1	1	1	0
82	1	1	1	1	1	1	0
83	1	1	1	1	1	1	0
84	1	1	1	1	1	1	0
88	1	1	1	1	1	1	0
90	1	1	1	1	1	1	0
94	1	1	1	1	1	1	0
98	1	1	1	1	1	1	0
99	1	1	1	1	1	1	0
100	1	1	1	1	1	1	0
101	1	1	1	1	1	1	0
102	1	1	1	1	1	1	0
104	1	1	1	1	1	1	0
105	1	1	1	1	1	1	0
106	1	1	1	1	1	1	0
112	1	1	1	1	1	1	0
113	1	1	1	1	1	1	0
114	1	1	1	1	1	1	0
118	1	1	1	1	1	1	0
119	1	1	1	1	1	1	0
120	1	1	1	1	1	1	0
122	1	1	1	1	1	1	0
3	1	0	1	1	0	1	0
	88	89	117	127	128	116
			Molecular detection of genes involved in the study

## Sheet: Sheet3
No:	H:i	fliC	fljB	fljA	hin	1000	DT104
1	1	1	1	1	1	1	0		sort flic
9	1	1	1	1	1	1	1
10	1	1	1	1	1	1	1
11	1	1	1	1	1	1	1
12	1	1	1	1	1	1	1
13	1	1	1	1	1	1	1
14	1	1	1	1	1	1	1
15	1	1	1	1	1	1	1
16	1	1	1	1	1	1	1
17	1	1	1	1	1	1	1
20	1	1	1	1	1	1	1
21	1	1	1	1	1	1	1
22	1	1	1	1	1	1	1
23	1	1	1	1	1	1	1
24	1	1	0	0	1	1	1
25	1	1	1	1	1	1	1
26	1	1	1	1	1	1	1
27	1	1	1	1	1	1	1
28	1	1	1	1	1	1	1
29	1	1	1	1	1	0	0
30	1	1	0	1	1	0	0
31	1	1	1	1	1	0	0
32	1	1	1	1	1	0	0
35	1	1	1	1	1	1	0
36	1	1	1	1	1	1	0
37	1	1	1	1	1	1	1
38	1	1	1	1	1	1	0
39	1	1	1	1	1	1	0
40	1	1	1	1	1	1	0
41	1	1	1	1	1	1	0
42	1	1	1	1	1	1	0
43	1	1	1	1	1	1	0
44	1	1	1	1	1	1	0
45	1	1	1	1	1	1	0
46	1	1	1	1	1	1	0
47	1	1	1	1	1	1	0
48	1	1	0	1	1	1	0
49	1	1	1	1	1	0	0
50	1	1	1	1	1	1	0
51	1	1	1	1	1	1	0
52	1	1	1	1	1	1	0
53	1	1	1	1	1	1	1
54	1	1	1	1	1	1	0
55	1	1	1	1	1	1	0
56	1	1	1	1	1	1	0
57	1	1	1	1	1	1	0
58	1	1	1	1	1	1	0
59	1	1	1	1	1	1	0
60	1	1	1	1	1	1	0
61	1	1	1	1	1	1	1
63	1	1	0	1	1	1	1
64	1	1	0	1	1	0	1
65	1	1	0	0	0	0	0
66	1	1	1	1	1	0	1
73	1	1	1	1	1	1	0
76	1	1	1	1	1	1	0
78	1	1	1	1	1	1	0
79	1	1	1	1	1	1	1
82	1	1	1	1	1	1	0
83	1	1	1	1	1	1	0
84	1	1	1	1	1	1	0
88	1	1	1	1	1	1	0
90	1	1	1	1	1	1	0
94	1	1	1	1	1	1	0
98	1	1	1	1	1	1	0
99	1	1	1	1	1	1	0
100	1	1	1	1	1	1	0
101	1	1	1	1	1	1	0
102	1	1	1	1	1	1	0
104	1	1	1	1	1	1	0
105	1	1	1	1	1	1	0
106	1	1	1	1	1	1	0
112	1	1	1	1	1	1	0
113	1	1	1	1	1	1	0
114	1	1	1	1	1	1	0
117	1	1	0	0	0	0	1
118	1	1	1	1	1	1	0
119	1	1	1	1	1	1	0
120	1	1	1	1	1	1	0
121	1	1	1	1	1	1	1
122	1	1	1	1	1	1	0
124	1	1	1	1	1	1	1
125	1	1	1	1	1	1	1
126	1	1	1	1	1	1	1
127	1	1	1	1	1	1	1
128	1	1	1	1	1	1	1
129	1	1	1	1	1	1	1
130	1	1	1	1	1	1	1
131	1	1	1	1	1	1	1
132	1	1	1	1	1	1	1
133	1	1	1	1	1	1	1
134	1	1	1	1	1	1	1
135	1	1	1	1	1	1	1
138	1	1	1	1	1	1	1
141	1	1	1	1	1	1	1
142	1	1	1	1	1	1	1
144	1	1	1	1	1	1	1
145	0	1	1	1	1	1	1
146	1	1	1	1	1	1	1
147	1	1	1	1	1	1	1
148	1	1	1	1	1	1	1
149	1	1	0	1	1	1	1
150	1	1	0	1	1	1	1
2	0	0	0	1	1	0	1
3	1	0	1	1	0	1	0
4	0	0	1	1	1	1	0
5	0	0	1	1	1	1	0
6	0	0	1	1	1	1	0
7	0	0	1	1	1	1	1
8	0	0	1	0	1	1	1
18	0	0	1	1	1	1	0
19	0	0	1	1	1	1	0
33	0	0	1	1	1	0	0
34	0	0	1	1	1	0	0
62	0	0	1	1	1	1	1
67	0	0	1	1	1	0	1
68	0	0	1	1	1	0	1
69	0	0	1	1	1	0	1
70	0	0	1	1	1	0	1
71	0	0	0	1	1	1	0
72	0	0	0	1	1	1	0
74	0	0	1	1	1	1	0
75	0	0	1	1	1	1	1
77	0	0	0	1	1	1	0
80	0	0	0	1	1	1	0
81	0	0	1	1	1	1	0
85	0	0	1	1	1	1	0
86	0	0	1	1	1	1	0
87	0	0	1	1	0	1	0
89	0	0	1	1	1	1	0
91	0	0	1	1	1	1	0
92	0	0	1	1	1	1	0
93	0	0	1	1	1	1	0
95	0	0	1	1	1	1	0
96	0	0	1	1	1	1	0
97	0	0	1	1	1	1	1
103	0	0	1	1	1	1	1
107	0	0	1	1	1	0	1
108	0	0	1	1	1	1	1
109	0	0	1	1	1	1	0
110	0	0	1	1	1	1	0
111	0	0	0	0	0	1	1
115	0	0	0	0	0	1	1
116	0	0	0	0	0	1	1
123	0	0	0	0	0	1	0
136	0	0	1	1	1	1	0
137	0	0	1	1	1	1	0
139	0	0	1	1	1	0	0
140	0	0	1	1	1	0	0
143	0	0	1	1	1	1	0
	103	103	121	131	131	119	58

## Sheet: Sheet4
No:	H:i	fliC	fljB	fljA	hin	1000	DT104
1	1	1	1	1	1	1	0
3	1	0	1	1	0	1	0		sort fljb
4	0	0	1	1	1	1	0
5	0	0	1	1	1	1	0
6	0	0	1	1	1	1	0
7	0	0	1	1	1	1	1
8	0	0	1	0	1	1	1
9	1	1	1	1	1	1	1
10	1	1	1	1	1	1	1
11	1	1	1	1	1	1	1
12	1	1	1	1	1	1	1
13	1	1	1	1	1	1	1
14	1	1	1	1	1	1	1
15	1	1	1	1	1	1	1
16	1	1	1	1	1	1	1
17	1	1	1	1	1	1	1
18	0	0	1	1	1	1	0
19	0	0	1	1	1	1	0
20	1	1	1	1	1	1	1
21	1	1	1	1	1	1	1
22	1	1	1	1	1	1	1
23	1	1	1	1	1	1	1
25	1	1	1	1	1	1	1
26	1	1	1	1	1	1	1
27	1	1	1	1	1	1	1
28	1	1	1	1	1	1	1
29	1	1	1	1	1	0	0
31	1	1	1	1	1	0	0
32	1	1	1	1	1	0	0
33	0	0	1	1	1	0	0
34	0	0	1	1	1	0	0
35	1	1	1	1	1	1	0
36	1	1	1	1	1	1	0
37	1	1	1	1	1	1	1
38	1	1	1	1	1	1	0
39	1	1	1	1	1	1	0
40	1	1	1	1	1	1	0
41	1	1	1	1	1	1	0
42	1	1	1	1	1	1	0
43	1	1	1	1	1	1	0
44	1	1	1	1	1	1	0
45	1	1	1	1	1	1	0
46	1	1	1	1	1	1	0
47	1	1	1	1	1	1	0
49	1	1	1	1	1	0	0
50	1	1	1	1	1	1	0
51	1	1	1	1	1	1	0
52	1	1	1	1	1	1	0
53	1	1	1	1	1	1	1
54	1	1	1	1	1	1	0
55	1	1	1	1	1	1	0
56	1	1	1	1	1	1	0
57	1	1	1	1	1	1	0
58	1	1	1	1	1	1	0
59	1	1	1	1	1	1	0
60	1	1	1	1	1	1	0
61	1	1	1	1	1	1	1
62	0	0	1	1	1	1	1
66	1	1	1	1	1	0	1
67	0	0	1	1	1	0	1
68	0	0	1	1	1	0	1
69	0	0	1	1	1	0	1
70	0	0	1	1	1	0	1
73	1	1	1	1	1	1	0
74	0	0	1	1	1	1	0
75	0	0	1	1	1	1	1
76	1	1	1	1	1	1	0
78	1	1	1	1	1	1	0
79	1	1	1	1	1	1	1
81	0	0	1	1	1	1	0
82	1	1	1	1	1	1	0
83	1	1	1	1	1	1	0
84	1	1	1	1	1	1	0
85	0	0	1	1	1	1	0
86	0	0	1	1	1	1	0
87	0	0	1	1	0	1	0
88	1	1	1	1	1	1	0
89	0	0	1	1	1	1	0
90	1	1	1	1	1	1	0
91	0	0	1	1	1	1	0
92	0	0	1	1	1	1	0
93	0	0	1	1	1	1	0
94	1	1	1	1	1	1	0
95	0	0	1	1	1	1	0
96	0	0	1	1	1	1	0
97	0	0	1	1	1	1	1
98	1	1	1	1	1	1	0
99	1	1	1	1	1	1	0
100	1	1	1	1	1	1	0
101	1	1	1	1	1	1	0
102	1	1	1	1	1	1	0
103	0	0	1	1	1	1	1
104	1	1	1	1	1	1	0
105	1	1	1	1	1	1	0
106	1	1	1	1	1	1	0
107	0	0	1	1	1	0	1
108	0	0	1	1	1	1	1
109	0	0	1	1	1	1	0
110	0	0	1	1	1	1	0
112	1	1	1	1	1	1	0
113	1	1	1	1	1	1	0
114	1	1	1	1	1	1	0
118	1	1	1	1	1	1	0
119	1	1	1	1	1	1	0
120	1	1	1	1	1	1	0
121	1	1	1	1	1	1	1
122	1	1	1	1	1	1	0
124	1	1	1	1	1	1	1
125	1	1	1	1	1	1	1
126	1	1	1	1	1	1	1
127	1	1	1	1	1	1	1
128	1	1	1	1	1	1	1
129	1	1	1	1	1	1	1
130	1	1	1	1	1	1	1
131	1	1	1	1	1	1	1
132	1	1	1	1	1	1	1
133	1	1	1	1	1	1	1
134	1	1	1	1	1	1	1
135	1	1	1	1	1	1	1
136	0	0	1	1	1	1	0
137	0	0	1	1	1	1	0
138	1	1	1	1	1	1	1
139	0	0	1	1	1	0	0
140	0	0	1	1	1	0	0
141	1	1	1	1	1	1	1
142	1	1	1	1	1	1	1
143	0	0	1	1	1	1	0
144	1	1	1	1	1	1	1
145	0	1	1	1	1	1	1
146	1	1	1	1	1	1	1
147	1	1	1	1	1	1	1
148	1	1	1	1	1	1	1
2	0	0	0	1	1	0	1
24	1	1	0	0	1	1	1
30	1	1	0	1	1	0	0
48	1	1	0	1	1	1	0
63	1	1	0	1	1	1	1
64	1	1	0	1	1	0	1
65	1	1	0	0	0	0	0
71	0	0	0	1	1	1	0
72	0	0	0	1	1	1	0
77	0	0	0	1	1	1	0
80	0	0	0	1	1	1	0
111	0	0	0	0	0	1	1
115	0	0	0	0	0	1	1
116	0	0	0	0	0	1	1
117	1	1	0	0	0	0	1
123	0	0	0	0	0	1	0
149	1	1	0	1	1	1	1
150	1	1	0	1	1	1	1
	85	84	117	116	115	105	45

## Sheet: Sheet5
No:	H:i	fliC	fljB	fljA	hin	1000	DT104
1	1	1	1	1	1	1	0
2	0	0	0	1	1	0	1
3	1	0	1	1	0	1	0			sort fljA
4	0	0	1	1	1	1	0
5	0	0	1	1	1	1	0
6	0	0	1	1	1	1	0
7	0	0	1	1	1	1	1
9	1	1	1	1	1	1	1
10	1	1	1	1	1	1	1
11	1	1	1	1	1	1	1
12	1	1	1	1	1	1	1
13	1	1	1	1	1	1	1
14	1	1	1	1	1	1	1
15	1	1	1	1	1	1	1
16	1	1	1	1	1	1	1
17	1	1	1	1	1	1	1
18	0	0	1	1	1	1	0
19	0	0	1	1	1	1	0
20	1	1	1	1	1	1	1
21	1	1	1	1	1	1	1
22	1	1	1	1	1	1	1
23	1	1	1	1	1	1	1
25	1	1	1	1	1	1	1
26	1	1	1	1	1	1	1
27	1	1	1	1	1	1	1
28	1	1	1	1	1	1	1
29	1	1	1	1	1	0	0
30	1	1	0	1	1	0	0
31	1	1	1	1	1	0	0
32	1	1	1	1	1	0	0
33	0	0	1	1	1	0	0
34	0	0	1	1	1	0	0
35	1	1	1	1	1	1	0
36	1	1	1	1	1	1	0
37	1	1	1	1	1	1	1
38	1	1	1	1	1	1	0
39	1	1	1	1	1	1	0
40	1	1	1	1	1	1	0
41	1	1	1	1	1	1	0
42	1	1	1	1	1	1	0
43	1	1	1	1	1	1	0
44	1	1	1	1	1	1	0
45	1	1	1	1	1	1	0
46	1	1	1	1	1	1	0
47	1	1	1	1	1	1	0
48	1	1	0	1	1	1	0
49	1	1	1	1	1	0	0
50	1	1	1	1	1	1	0
51	1	1	1	1	1	1	0
52	1	1	1	1	1	1	0
53	1	1	1	1	1	1	1
54	1	1	1	1	1	1	0
55	1	1	1	1	1	1	0
56	1	1	1	1	1	1	0
57	1	1	1	1	1	1	0
58	1	1	1	1	1	1	0
59	1	1	1	1	1	1	0
60	1	1	1	1	1	1	0
61	1	1	1	1	1	1	1
62	0	0	1	1	1	1	1
63	1	1	0	1	1	1	1
64	1	1	0	1	1	0	1
66	1	1	1	1	1	0	1
67	0	0	1	1	1	0	1
68	0	0	1	1	1	0	1
69	0	0	1	1	1	0	1
70	0	0	1	1	1	0	1
71	0	0	0	1	1	1	0
72	0	0	0	1	1	1	0
73	1	1	1	1	1	1	0
74	0	0	1	1	1	1	0
75	0	0	1	1	1	1	1
76	1	1	1	1	1	1	0
77	0	0	0	1	1	1	0
78	1	1	1	1	1	1	0
79	1	1	1	1	1	1	1
80	0	0	0	1	1	1	0
81	0	0	1	1	1	1	0
82	1	1	1	1	1	1	0
83	1	1	1	1	1	1	0
84	1	1	1	1	1	1	0
85	0	0	1	1	1	1	0
86	0	0	1	1	1	1	0
87	0	0	1	1	0	1	0
88	1	1	1	1	1	1	0
89	0	0	1	1	1	1	0
90	1	1	1	1	1	1	0
91	0	0	1	1	1	1	0
92	0	0	1	1	1	1	0
93	0	0	1	1	1	1	0
94	1	1	1	1	1	1	0
95	0	0	1	1	1	1	0
96	0	0	1	1	1	1	0
97	0	0	1	1	1	1	1
98	1	1	1	1	1	1	0
99	1	1	1	1	1	1	0
100	1	1	1	1	1	1	0
101	1	1	1	1	1	1	0
102	1	1	1	1	1	1	0
103	0	0	1	1	1	1	1
104	1	1	1	1	1	1	0
105	1	1	1	1	1	1	0
106	1	1	1	1	1	1	0
107	0	0	1	1	1	0	1
108	0	0	1	1	1	1	1
109	0	0	1	1	1	1	0
110	0	0	1	1	1	1	0
112	1	1	1	1	1	1	0
113	1	1	1	1	1	1	0
114	1	1	1	1	1	1	0
118	1	1	1	1	1	1	0
119	1	1	1	1	1	1	0
120	1	1	1	1	1	1	0
121	1	1	1	1	1	1	1
122	1	1	1	1	1	1	0
124	1	1	1	1	1	1	1
125	1	1	1	1	1	1	1
126	1	1	1	1	1	1	1
127	1	1	1	1	1	1	1
128	1	1	1	1	1	1	1
129	1	1	1	1	1	1	1
130	1	1	1	1	1	1	1
131	1	1	1	1	1	1	1
132	1	1	1	1	1	1	1
133	1	1	1	1	1	1	1
134	1	1	1	1	1	1	1
135	1	1	1	1	1	1	1
136	0	0	1	1	1	1	0
137	0	0	1	1	1	1	0
138	1	1	1	1	1	1	1
139	0	0	1	1	1	0	0
140	0	0	1	1	1	0	0
141	1	1	1	1	1	1	1
142	1	1	1	1	1	1	1
143	0	0	1	1	1	1	0
144	1	1	1	1	1	1	1
145	0	1	1	1	1	1	1
146	1	1	1	1	1	1	1
147	1	1	1	1	1	1	1
148	1	1	1	1	1	1	1
149	1	1	0	1	1	1	1
150	1	1	0	1	1	1	1
8	0	0	1	0	1	1	1
24	1	1	0	0	1	1	1
65	1	1	0	0	0	0	0
111	0	0	0	0	0	1	1
115	0	0	0	0	0	1	1
116	0	0	0	0	0	1	1
117	1	1	0	0	0	0	1
123	0	0	0	0	0	1	0
	81	80	108	117	115	102	39
	81	80	108	117	115	102	39

## Sheet: Sheet6
No:	H:i	fliC	fljB	fljA	hin	1000	DT104
2	0	0	0	1	1	0	1		sort 1000
7	0	0	1	1	1	1	1
8	0	0	1	0	1	1	1
9	1	1	1	1	1	1	1
10	1	1	1	1	1	1	1
11	1	1	1	1	1	1	1
12	1	1	1	1	1	1	1
13	1	1	1	1	1	1	1
14	1	1	1	1	1	1	1
15	1	1	1	1	1	1	1
16	1	1	1	1	1	1	1
17	1	1	1	1	1	1	1
20	1	1	1	1	1	1	1
21	1	1	1	1	1	1	1
22	1	1	1	1	1	1	1
23	1	1	1	1	1	1	1
24	1	1	0	0	1	1	1
25	1	1	1	1	1	1	1
26	1	1	1	1	1	1	1
27	1	1	1	1	1	1	1
28	1	1	1	1	1	1	1
37	1	1	1	1	1	1	1
53	1	1	1	1	1	1	1
61	1	1	1	1	1	1	1
62	0	0	1	1	1	1	1
63	1	1	0	1	1	1	1
64	1	1	0	1	1	0	1
66	1	1	1	1	1	0	1
67	0	0	1	1	1	0	1
68	0	0	1	1	1	0	1
69	0	0	1	1	1	0	1
70	0	0	1	1	1	0	1
75	0	0	1	1	1	1	1
79	1	1	1	1	1	1	1
97	0	0	1	1	1	1	1
103	0	0	1	1	1	1	1
107	0	0	1	1	1	0	1
108	0	0	1	1	1	1	1
111	0	0	0	0	0	1	1
115	0	0	0	0	0	1	1
116	0	0	0	0	0	1	1
117	1	1	0	0	0	0	1
121	1	1	1	1	1	1	1
124	1	1	1	1	1	1	1
125	1	1	1	1	1	1	1
126	1	1	1	1	1	1	1
127	1	1	1	1	1	1	1
128	1	1	1	1	1	1	1
129	1	1	1	1	1	1	1
130	1	1	1	1	1	1	1
131	1	1	1	1	1	1	1
132	1	1	1	1	1	1	1
133	1	1	1	1	1	1	1
134	1	1	1	1	1	1	1
135	1	1	1	1	1	1	1
138	1	1	1	1	1	1	1
141	1	1	1	1	1	1	1
142	1	1	1	1	1	1	1
144	1	1	1	1	1	1	1
145	0	1	1	1	1	1	1
146	1	1	1	1	1	1	1
147	1	1	1	1	1	1	1
148	1	1	1	1	1	1	1
149	1	1	0	1	1	1	1
150	1	1	0	1	1	1	1
1	1	1	1	1	1	1	0
3	1	0	1	1	0	1	0
4	0	0	1	1	1	1	0
5	0	0	1	1	1	1	0
6	0	0	1	1	1	1	0
18	0	0	1	1	1	1	0
19	0	0	1	1	1	1	0
29	1	1	1	1	1	0	0
30	1	1	0	1	1	0	0
31	1	1	1	1	1	0	0
32	1	1	1	1	1	0	0
33	0	0	1	1	1	0	0
34	0	0	1	1	1	0	0
35	1	1	1	1	1	1	0
36	1	1	1	1	1	1	0
38	1	1	1	1	1	1	0
39	1	1	1	1	1	1	0
40	1	1	1	1	1	1	0
41	1	1	1	1	1	1	0
42	1	1	1	1	1	1	0
43	1	1	1	1	1	1	0
44	1	1	1	1	1	1	0
45	1	1	1	1	1	1	0
46	1	1	1	1	1	1	0
47	1	1	1	1	1	1	0
48	1	1	0	1	1	1	0
49	1	1	1	1	1	0	0
50	1	1	1	1	1	1	0
51	1	1	1	1	1	1	0
52	1	1	1	1	1	1	0
54	1	1	1	1	1	1	0
55	1	1	1	1	1	1	0
56	1	1	1	1	1	1	0
57	1	1	1	1	1	1	0
58	1	1	1	1	1	1	0
59	1	1	1	1	1	1	0
60	1	1	1	1	1	1	0
65	1	1	0	0	0	0	0
71	0	0	0	1	1	1	0
72	0	0	0	1	1	1	0
73	1	1	1	1	1	1	0
74	0	0	1	1	1	1	0
76	1	1	1	1	1	1	0
77	0	0	0	1	1	1	0
78	1	1	1	1	1	1	0
80	0	0	0	1	1	1	0
81	0	0	1	1	1	1	0
82	1	1	1	1	1	1	0
83	1	1	1	1	1	1	0
84	1	1	1	1	1	1	0
85	0	0	1	1	1	1	0
86	0	0	1	1	1	1	0
87	0	0	1	1	0	1	0
88	1	1	1	1	1	1	0
89	0	0	1	1	1	1	0
90	1	1	1	1	1	1	0
91	0	0	1	1	1	1	0
92	0	0	1	1	1	1	0
93	0	0	1	1	1	1	0
94	1	1	1	1	1	1	0
95	0	0	1	1	1	1	0
96	0	0	1	1	1	1	0
98	1	1	1	1	1	1	0
99	1	1	1	1	1	1	0
100	1	1	1	1	1	1	0
101	1	1	1	1	1	1	0
102	1	1	1	1	1	1	0
104	1	1	1	1	1	1	0
105	1	1	1	1	1	1	0
106	1	1	1	1	1	1	0
109	0	0	1	1	1	1	0
110	0	0	1	1	1	1	0
112	1	1	1	1	1	1	0
113	1	1	1	1	1	1	0
114	1	1	1	1	1	1	0
118	1	1	1	1	1	1	0
119	1	1	1	1	1	1	0
120	1	1	1	1	1	1	0
122	1	1	1	1	1	1	0
123	0	0	0	0	0	1	0
136	0	0	1	1	1	1	0
137	0	0	1	1	1	1	0
139	0	0	1	1	1	0	0
140	0	0	1	1	1	0	0
143	0	0	1	1	1	1	0
	103	103	132	142	142	131	65

## Sheet: Sheet7
No:	H:i	fliC	fljB	fljA	hin	250/1000	DT104
1	1	1	1	1	1	1	0
2	0	0	0	1	1	0	1
3	1	0	1	1	0	1	0
4	0	0	1	1	1	1	0
5	0	0	1	1	1	1	0
6	0	0	1	1	1	1	0
7	0	0	1	1	1	1	1
8	0	0	1	0	1	1	1
9	1	1	1	1	1	1	1
10	1	1	1	1	1	1	1
11	1	1	1	1	1	1	1
12	1	1	1	1	1	1	1
13	1	1	1	1	1	1	1
14	1	1	1	1	1	1	1
15	1	1	1	1	1	1	1
16	1	1	1	1	1	1	1
17	1	1	1	1	1	1	1
18	0	0	1	1	1	1	0
19	0	0	1	1	1	1	0
20	1	1	1	1	1	1	1
21	1	1	1	1	1	1	1
22	1	1	1	1	1	1	1
23	1	1	1	1	1	1	1
24	1	1	0	0	1	1	1
25	1	1	1	1	1	1	1
26	1	1	1	1	1	1	1
27	1	1	1	1	1	1	1
28	1	1	1	1	1	1	1
29	1	1	1	1	1	0	0
30	1	1	0	1	1	0	0
31	1	1	1	1	1	0	0
32	1	1	1	1	1	0	0
33	0	0	1	1	1	0	0
34	0	0	1	1	1	0	0
35	1	1	1	1	1	1	0
36	1	1	1	1	1	1	0
37	1	1	1	1	1	1	1
38	1	1	1	1	1	1	0
39	1	1	1	1	1	1	0
40	1	1	1	1	1	1	0
41	1	1	1	1	1	1	0
42	1	1	1	1	1	1	0
43	1	1	1	1	1	1	0
44	1	1	1	1	1	1	0
45	1	1	1	1	1	1	0
46	1	1	1	1	1	1	0
47	1	1	1	1	1	1	0
48	1	1	0	1	1	1	0
49	1	1	1	1	1	0	0
50	1	1	1	1	1	1	0
51	1	1	1	1	1	1	0
52	1	1	1	1	1	1	0
53	1	1	1	1	1	1	1
54	1	1	1	1	1	1	0
55	1	1	1	1	1	1	0
56	1	1	1	1	1	1	0
57	1	1	1	1	1	1	0
58	1	1	1	1	1	1	0
59	1	1	1	1	1	1	0
60	1	1	1	1	1	1	0
61	1	1	1	1	1	1	1
62	0	0	1	1	1	1	1
63	1	1	0	1	1	1	1
64	1	1	0	1	1	0	1
65	1	1	0	0	0	0	0
66	1	1	1	1	1	0	1
67	0	0	1	1	1	0	1
68	0	0	1	1	1	0	1
69	0	0	1	1	1	0	1
70	0	0	1	1	1	0	1
71	0	0	0	1	1	1	0
72	0	0	0	1	1	1	0
73	1	1	1	1	1	1	0
74	0	0	1	1	1	1	0
75	0	0	1	1	1	1	1
76	1	1	1	1	1	1	0
77	0	0	0	1	1	1	0
78	1	1	1	1	1	1	0
79	1	1	1	1	1	1	1
80	0	0	0	1	1	1	0
81	0	0	1	1	1	1	0
82	1	1	1	1	1	1	0
83	1	1	1	1	1	1	0
84	1	1	1	1	1	1	0
85	0	0	1	1	1	1	0
86	0	0	1	1	1	1	0
87	0	0	1	1	0	1	0
88	1	1	1	1	1	1	0
89	0	0	1	1	1	1	0
90	1	1	1	1	1	1	0
91	0	0	1	1	1	1	0
92	0	0	1	1	1	1	0
93	0	0	1	1	1	1	0
94	1	1	1	1	1	1	0
95	0	0	1	1	1	1	0
96	0	0	1	1	1	1	0
97	0	0	1	1	1	1	1
98	1	1	1	1	1	1	0
99	1	1	1	1	1	1	0
100	1	1	1	1	1	1	0
101	1	1	1	1	1	1	0
102	1	1	1	1	1	1	0
103	0	0	1	1	1	1	1
104	1	1	1	1	1	1	0
105	1	1	1	1	1	1	0
106	1	1	1	1	1	1	0
107	0	0	1	1	1	0	1
108	0	0	1	1	1	1	1
109	0	0	1	1	1	1	0
110	0	0	1	1	1	1	0
111	0	0	0	0	0	1	1
112	1	1	1	1	1	1	0
113	1	1	1	1	1	1	0
114	1	1	1	1	1	1	0
115	0	0	0	0	0	1	1
116	0	0	0	0	0	1	1
117	1	1	0	0	0	0	1
118	1	1	1	1	1	1	0
119	1	1	1	1	1	1	0
120	1	1	1	1	1	1	0
121	1	1	1	1	1	1	1
122	1	1	1	1	1	1	0
123	0	0	0	0	0	1	0
124	1	1	1	1	1	1	1
125	1	1	1	1	1	1	1
126	1	1	1	1	1	1	1
127	1	1	1	1	1	1	1
128	1	1	1	1	1	1	1
129	1	1	1	1	1	1	1
130	1	1	1	1	1	1	1
131	1	1	1	1	1	1	1
132	1	1	1	1	1	1	1
133	1	1	1	1	1	1	1
134	1	1	1	1	1	1	1
135	1	1	1	1	1	1	1
136	0	0	1	1	1	1	0
137	0	0	1	1	1	1	0
138	1	1	1	1	1	1	1
139	0	0	1	1	1	0	0
140	0	0	1	1	1	0	0
141	1	1	1	1	1	1	1
142	1	1	1	1	1	1	1
143	0	0	1	1	1	1	0
144	1	1	1	1	1	1	1
145	0	1	1	1	1	1	1
146	1	1	1	1	1	1	1
147	1	1	1	1	1	1	1
148	1	1	1	1	1	1	1
149	1	1	0	1	1	1	1
150	1	1	0	1	1	1	1

## Sheet: Sheet8
No:	H:i	fliC	fljB	fljA	hin	250/1000	DT104
1	1	1	1	1	1	1	0
2	0	0	0	1	1	0	1
3	1	0	1	1	0	1	0
4	0	0	1	1	1	1	0
5	0	0	1	1	1	1	0
6	0	0	1	1	1	1	0
7	0	0	1	1	1	1	1
8	0	0	1	0	1	1	1
9	1	1	1	1	1	1	1
10	1	1	1	1	1	1	1
11	1	1	1	1	1	1	1
12	1	1	1	1	1	1	1
13	1	1	1	1	1	1	1
14	1	1	1	1	1	1	1
15	1	1	1	1	1	1	1
16	1	1	1	1	1	1	1
17	1	1	1	1	1	1	1
18	0	0	1	1	1	1	0
19	0	0	1	1	1	1	0
20	1	1	1	1	1	1	1
21	1	1	1	1	1	1	1
22	1	1	1	1	1	1	1
23	1	1	1	1	1	1	1
24	1	1	0	0	1	1	1
25	1	1	1	1	1	1	1
26	1	1	1	1	1	1	1
27	1	1	1	1	1	1	1
28	1	1	1	1	1	1	1
29	1	1	1	1	1	0	0
30	1	1	0	1	1	0	0
31	1	1	1	1	1	0	0
32	1	1	1	1	1	0	0
33	0	0	1	1	1	0	0
34	0	0	1	1	1	0	0
35	1	1	1	1	1	1	0
36	1	1	1	1	1	1	0
37	1	1	1	1	1	1	1
38	1	1	1	1	1	1	0
39	1	1	1	1	1	1	0
40	1	1	1	1	1	1	0
41	1	1	1	1	1	1	0
42	1	1	1	1	1	1	0
43	1	1	1	1	1	1	0
44	1	1	1	1	1	1	0
45	1	1	1	1	1	1	0
46	1	1	1	1	1	1	0
47	1	1	1	1	1	1	0
48	1	1	0	1	1	1	0
49	1	1	1	1	1	0	0
50	1	1	1	1	1	1	0
51	1	1	1	1	1	1	0
52	1	1	1	1	1	1	0
53	1	1	1	1	1	1	1
54	1	1	1	1	1	1	0
55	1	1	1	1	1	1	0
56	1	1	1	1	1	1	0
57	1	1	1	1	1	1	0
58	1	1	1	1	1	1	0
59	1	1	1	1	1	1	0
60	1	1	1	1	1	1	0
61	1	1	1	1	1	1	1
62	0	0	1	1	1	1	1
63	1	1	0	1	1	1	1
64	1	1	0	1	1	0	1
65	1	1	0	0	0	0	0
66	1	1	1	1	1	0	1
67	0	0	1	1	1	0	1
68	0	0	1	1	1	0	1
69	0	0	1	1	1	0	1
70	0	0	1	1	1	0	1
71	0	0	0	1	1	1	0
72	0	0	0	1	1	1	0
73	1	1	1	1	1	1	0
74	0	0	1	1	1	1	0
75	0	0	1	1	1	1	1
76	1	1	1	1	1	1	0
77	0	0	0	1	1	1	0
78	1	1	1	1	1	1	0
79	1	1	1	1	1	1	1
80	0	0	0	1	1	1	0
81	0	0	1	1	1	1	0
82	1	1	1	1	1	1	0
83	1	1	1	1	1	1	0
84	1	1	1	1	1	1	0
85	0	0	1	1	1	1	0
86	0	0	1	1	1	1	0
87	0	0	1	1	0	1	0
88	1	1	1	1	1	1	0
89	0	0	1	1	1	1	0
90	1	1	1	1	1	1	0
91	0	0	1	1	1	1	0
92	0	0	1	1	1	1	0
93	0	0	1	1	1	1	0
94	1	1	1	1	1	1	0
95	0	0	1	1	1	1	0
96	0	0	1	1	1	1	0
97	0	0	1	1	1	1	1
98	1	1	1	1	1	1	0
99	1	1	1	1	1	1	0
100	1	1	1	1	1	1	0
101	1	1	1	1	1	1	0
102	1	1	1	1	1	1	0
103	0	0	1	1	1	1	1
104	1	1	1	1	1	1	0
105	1	1	1	1	1	1	0
106	1	1	1	1	1	1	0
107	0	0	1	1	1	0	1
108	0	0	1	1	1	1	1
109	0	0	1	1	1	1	0
110	0	0	1	1	1	1	0
111	0	0	0	0	0	1	1
112	1	1	1	1	1	1	0
113	1	1	1	1	1	1	0
114	1	1	1	1	1	1	0
115	0	0	0	0	0	1	1
116	0	0	0	0	0	1	1
117	1	1	0	0	0	0	1
118	1	1	1	1	1	1	0
119	1	1	1	1	1	1	0
120	1	1	1	1	1	1	0
121	1	1	1	1	1	1	1
122	1	1	1	1	1	1	0
123	0	0	0	0	0	1	0
124	1	1	1	1	1	1	1
125	1	1	1	1	1	1	1
126	1	1	1	1	1	1	1
127	1	1	1	1	1	1	1
128	1	1	1	1	1	1	1
129	1	1	1	1	1	1	1
130	1	1	1	1	1	1	1
131	1	1	1	1	1	1	1
132	1	1	1	1	1	1	1
133	1	1	1	1	1	1	1
134	1	1	1	1	1	1	1
135	1	1	1	1	1	1	1
136	0	0	1	1	1	1	0
137	0	0	1	1	1	1	0
138	1	1	1	1	1	1	1
139	0	0	1	1	1	0	0
140	0	0	1	1	1	0	0
141	1	1	1	1	1	1	1
142	1	1	1	1	1	1	1
143	0	0	1	1	1	1	0
144	1	1	1	1	1	1	1
145	0	1	1	1	1	1	1
146	1	1	1	1	1	1	1
147	1	1	1	1	1	1	1
148	1	1	1	1	1	1	1
149	1	1	0	1	1	1	1
150	1	1	0	1	1	1	1
